# Supplementary material for: Simple and Sensitive Method for the Quantitative Determination of Lipid Hydroperoxides by Liquid Chromatography/Mass Spectrometry
Source: Antioxidants (Basel). 2022 Jan 25;11(2):229. doi: 10.3390/antiox11020229 (PMC8868426; doi:10.3390/antiox11020229)
Supplement: Supplementary file 1 [file antioxidants-11-00229-s001.zip]

Archive with 1 entries (1 files):
- antioxidants-1507760-supplementary.pdf
